# Supplementary material for: Barriers and Facilitators of Exercise Participation Among Community-Dwelling Older Adults with Chronic Conditions: A Qualitative Study Using the COM-B Model and Theoretical Domains Framework
Source: Healthcare (Basel). 2026 Jun 22;14(12):1803. doi: 10.3390/healthcare14121803 (PMC13300240; doi:10.3390/healthcare14121803)
Supplement: Supplementary file 1 [file healthcare-14-01803-s001.zip]

Archive with 1 entries (1 files):
- healthcare-4298934-supplementary.pdf
